# Supplementary material for: Derivatisation-free FIA-MS/MS assay for rapid simultaneous screening of atypical myopathy biomarkers and acylcarnitine profiles from dried blood spots
Source: Anal Bioanal Chem. 2026 May 27;418(14):4637–49. doi: 10.1007/s00216-026-06566-3 (PMC13375963; doi:10.1007/s00216-026-06566-3)
Supplement: Supplementary file 1 — Supplementary file1 (XLSX 143 KB) [file 216_2026_6566_MOESM1_ESM.xlsx]

## Sheet: Table of contents
SUPPLEMENTARY TABLES S1−S17
Title: Derivatisation-free FIA-MS/MS assay for rapid simultaneous screening of atypical myopathy biomarkers and acylcarnitine profiles from dried blood spots
Authors: Martina Kadláčkováa,b, Dana Dobešováa,b, Eliška Ivanovováa,b, Richard Masařa,b, Petr Jahnc, Eva Šamonilovác, David Friedeckýa,b, Radana Brumarováa,b
aLaboratory for Inherited Metabolic Disorders, Department of Medical Genetics, Faculty of Medicine and Dentistry, Palacký University Olomouc, Hněvotínská 3, 779 00 Olomouc, Czech Republic
bLaboratory for Inherited Metabolic Disorders, Department of Clinical Biochemistry, University Hospital Olomouc, Zdravotníků 248/7, 779 00 Olomouc, Czech Republic
cEquine Clinic, Faculty of Veterinary Medicine, University of Veterinary Sciences Brno, Palackého třída 1946/1, 612 00, Brno-Královo Pole, Czech Republic
Corresponding author: Radana Brumarová
Table of contents
Table S1	List with information about the standards used and internal standards.
Table S2	Clinical data of patients with atypical myopathy and controls.
Table S3	Working range for each standard for determining linearity parameters.
Table S4	Nominal concentrations of analytes in quality control (QC) samples.
Table S5	MS/MS parameters of analytes and internal standard in the developed method.
Table S6	Reference ion ratios used for analyte identification. Mean ion ratios were calculated from the six highest calibration levels analysed within the same analytical batch (n = 6). Acceptance ranges were defined according to Commission Decision 2002/657/EC based on the relative tolerance limits for MRM ion ratios.
Table S7	Endogenous concentration of analytes in surrogate blood matrix (n = 15). Endogenous levels were estimated using spiking experiments with defined concentration additions. Values represent mean concentrations with standard deviations. The right section lists the concentrations added to the matrix for the calibration levels (CAL1–CAL10).
Table S8	Linearity parameters of 9 analytes within the FIA-MS/MS method. Regression parameters represent mean values from three independent calibration runs.
Table S9	Intra-day accuracy and precision (n = 5) over three days using the FIA-MS/MS method.
Table S10	Inter-day accuracy and precision (n = 15) over three days using the FIA-MS/MS method.
Table S11	Evaluation of carry-over of analytes (n = 3).
Table S12	Stability of analytes in DBS samples for 30 days at room temperature and at -20 °C at QC1 (2 µmol/L).
Table S13	Stability of analytes in DBS samples for 30 days at room temperature and at -20 °C at QC2 (10 µmol/L).
Table S14	Freeze–thaw stability of analytes after three freeze-thaw cycles (n = 3). Values represent mean stability (% of initial value).
Table S15	Autosampler stability of analytes in processed samples (n = 3) stored at 4°C. Results are expressed as mean analyte stability (% of the initial value at t = 0) at LQC and HQC levels.
Table S16	Concentration of analytes in DBS samples (µmol/L).
Table S17	Comparison of previously published mass spectrometry-based methods for the determination of HGA, MCPA-carnitine, and related biomarkers in blood-derived biological matrices.

## Sheet: Table S1
Table S1: List with information about the standards used and internal standards.
Compound	ID	Producer	Country	Catalogue No.	Purity
(S)-Hypoglycine A	HMDB0029427	Toronto Research Chemicals	Canada	H998400	0.85
MCPA-L-carnitine (Mixture of Diastereomers)	PubChem ID: 169443149	Toronto Research Chemicals	Canada	M199700	>97%
O-Acetyl-L-carnitine hydrochloride	HMDB0000201	Sigma-Aldrich	Germany	A6706	≥99%
Propionyl-L-carnitine	HMDB0000824	Sigma-Aldrich	Germany	42602	≥94%
Butyryl-L-carnitine	HMDB0002013	Sigma-Aldrich	Germany	42623	≥97%
Hexanoyl-L-carnitine	HMDB0000756	Sigma-Aldrich	Germany	07439	≥97%
Octanoyl-L-carnitine	HMDB0000791	Sigma-Aldrich	Germany	50892	≥97%
Decanoyl-L-carnitine	HMDB0000651	Sigma-Aldrich	Germany	50637	≥94%
Valeryl-L-carnitine	HMDB0013128	Sigma-Aldrich	Australia	04265	≥95%
Butyryl-L-carnitine-(N-methyl-d3) hydrochloride	PubChem ID: 329764603	Sigma-Aldrich	Germany	53099	0.98

## Sheet: Table S2
Table S2: Clinical data of patients with atypical myopathy and controls.
ID	Group	Sex	Age	Breed
AM01	AM	M	7 m	Kladruber Horse
AM02	AM	F	2 y	crossbread
AM03	AM	M	-	Silesian Noriker
AM04	AM	M	2 y	Polish Coldblood
AM05	AM	F	6 y	Silesian Noriker
AM06	AM	M	17 y	Quarter Horse
AM07	AM	F	6 y	Silesian Noriker
AM08	AM	M	2 y	Kladruber Horse
AM09	AM	M	-	Haflinger
AM10	AM	M	7 m	Czech Warmblood
AM11	AM	F	14 y	Appaloosa
AM12	AM	F	10 m	Paint Horse
AM13	AM	M	1.5 y	Quarter Horse
AM14	AM	M	2 y	Czech Warmblood
AM15	AM	M	2 y	Czech Warmblood
AM16	AM	F	3 y	Budyonny
AM17	AM	F	3 y	Friesian Horse
CTRL01	CTRL	M	6 y	Czech Warmblood
CTRL02	CTRL	F	13 y	crossbread
CTRL03	CTRL	F	12 y	Czech Warmblood
CTRL04	CTRL	M	15 y	Czech Warmblood
CTRL05	CTRL	F	16 y	Czech Warmblood
CTRL06	CTRL	F	18 y	Czech Warmblood
CTRL07	CTRL	F	6 y	Czech Warmblood
CTRL08	CTRL	F	7 y	crossbread
CTRL09	CTRL	F	20 y	Czech Warmblood
CTRL10	CTRL	F	16 y	Czech Warmblood
CTRL11	CTRL	F	2.5 y	Czech Warmblood
CTRL12	CTRL	F	2.5 y	Czech Warmblood
CTRL13	CTRL	M	2.5 y	Czech Warmblood
CTRL14	CTRL	F	2.5 y	crossbread
CTRL15	CTRL	F	17 y	Hafling

## Sheet: Table S3
Table S3: Working range for each standard for determining linearity parameters.
Compound	Working range (μmol/L)
HGA	0.059−30
MCPA-carnitine	0.031−16
AC02	0.078−40
AC03	0.039−20
AC04	0.078−40
AC05	0.098−50
AC06	0.031−16
AC08	0.039−20
AC10	0.039−20

## Sheet: Table S4
Table S4: Nominal concentrations of analytes in quality control (QC) samples.
Compound	LLOQ (μmol/L)	LQC (μmol/L)	MQC (μmol/L)	HQC (μmol/L)
HGA	0.117	0.352	12	22.5
MCPA-carnitine	0.063	0.188	6.4	12
AC02	0.078	0.234	16	30
AC03	0.039	0.117	8	15
AC04	0.078	0.234	16	30
AC05	0.098	0.293	20	37.5
AC06	0.031	0.094	6.4	12
AC08	0.078	0.234	8	15
AC10	0.625	1.875	8	15

## Sheet: Table S5
Table S5: MS/MS parameters of analytes and internal standard in the developed method.
ID	Q1 (Da)	Q3 (Da) quant.	Dwell time (ms)	DP (V)	EP (V)	CE (V)	CXP (V)
HGA (quant)	142.2	73.9	200	26	10	13	10
MCPA-carnitine (quant)	256.3	84.9	200	81	10	25	10
AC02 (quant)	204.2	84.9	50	51	10	27	16
AC03 (quant)	218.1	85.0	50	51	10	27	16
AC04 (quant)	232.1	85.1	50	56	10	29	16
AC05 (quant)	246.1	85.1	50	66	10	29	16
AC06 (quant)	260.1	85.1	50	51	10	31	16
AC08 (quant)	288.2	85.0	50	72	10	34	16
AC10 (quant)	316.2	84.9	50	79	10	38	16
HGA (qual)	142.2	95.8	40	1	10	11	10
MCPA-carnitine (qual)	256.3	60	40	51	10	19	10
AC02 (qual)	204.2	60	10	46	10	17	10
AC03 (qual)	218.1	60	10	41	10	17	8
AC04 (qual)	232.1	60	10	1	10	19	8
AC05 (qual)	246.1	60	10	1	10	19	8
AC06 (qual)	260.1	60	10	1	10	19	10
AC08 (qual)	288.2	60	10	1	10	21	10
AC10 (qual)	316.2	60	10	1	10	47	8
Butyryl-L-carnitine-(N-methyl-d3) hydrochloride*	235.1	85.0	40	56	10	29	16
*Internal standard.

## Sheet: Table S6
Table S6: Reference ion ratios used for analyte identification. Mean ion ratios were calculated from the six highest calibration levels analysed within the same analytical batch (n = 6). Acceptance ranges were defined according to Commission Decision 2002/657/EC based on the relative tolerance limits for MRM ion ratios.
Analyte	Mean ion ratio (%)	Tolerance (%)	Lower acceptance limit (%)	Upper acceptance limit (%)
HGA	30.02	25	22.51	37.52
MCPA-carnitine	7.98	50	3.99	11.97
AC02	14.94	30	10.46	19.42
AC03	10.35	30	7.25	13.46
AC04	10.34	30	7.24	13.44
AC05	9.16	50	4.58	13.74
AC06	9.43	50	4.72	14.15
AC08	9.34	50	4.67	14.01
AC10	8.37	50	4.19	12.56

## Sheet: Table S7
Table S7: Endogenous concentration of analytes in surrogate blood matrix (n = 15). Endogenous levels were estimated using spiking experiments with defined concentration additions. Values represent mean concentrations with standard deviations. The right section lists the concentrations added to the matrix for the calibration levels (CAL1–CAL10).
Compound	Endogenous concentration (μmol/L)	SD (µmol/L)	Spiked concentration in calibrators (µmol/L)
			CAL1	CAL2	CAL3	CAL4	CAL5	CAL6	CAL7	CAL8	CAL9	CAL10
HGA	n.d.*	n.d.*	0.059	0.117	0.234	0.469	0.938	1.875	3.75	7.5	15	30
MCPA-carnitine	n.d.*	n.d.*	0.031	0.063	0.125	0.25	0.5	1	2	4	8	16
AC02	1.254	0.244908	0.078	0.156	0.313	0.625	1.25	2.5	5	10	20	40
AC03	0.281	0.0501295	0.039	0.078	0.156	0.313	0.625	1.25	2.5	5	10	20
AC04	0.237	0.0117105	0.078	0.156	0.313	0.625	1.25	2.5	5	10	20	40
AC05	0.459	0.0790827	0.098	0.195	0.391	0.781	1.563	3.125	6.25	12.5	25	50
AC06	0.007	0.000796206	0.031	0.063	0.125	0.25	0.5	1	2	4	8	16
AC08	0.006	0.00162169	0.039	0.078	0.156	0.313	0.625	1.25	2.5	5	10	20
AC10	0.010	0.00738101	0.039	0.078	0.156	0.313	0.625	1.25	2.5	5	10	20
*n.d. = not detected.

## Sheet: Table S8
Table S8: Linearity parameters of 9 analytes within the FIA-MS/MS method. Regression parameters represent mean values from three independent calibration runs.
Component Name	Calibration range (μmol/L)	LOD (μmol/L)	LOQ (μmol/L)	Regression type	Weighting type	R2	slope (a)	SD (a)	intercept (b)	SD (b)
HGA	0.117−30	0.01	0.03	linear	1/x	0.998	2.94E-02	2.03E-03	6.70E-04	1.90E-04
MCPA-carnitine	0.063−16	0.005	0.02	linear	1/x	0.997	8.09E-01	3.34E-02	2.13E-02	3.83E-03
AC02	0.078−40	0.007	0.02	linear	1/x	0.997	5.62E-01	1.29E-02	3.64E-01	1.33E-01
AC03	0.039−20	0.03	0.1	linear	1/x	0.997	5.29E-01	1.63E-02	8.26E-02	2.58E-02
AC04	0.078−40	0.005	0.02	linear	1/x	0.997	6.60E-01	2.65E-02	9.30E-02	3.19E-02
AC05	0.098−50	0.008	0.03	linear	1/x	0.997	4.91E-01	1.91E-02	1.44E-01	4.30E-02
AC06	0.031−16	0.004	0.01	linear	1/x	0.997	6.57E-01	3.40E-02	1.10E-02	3.95E-03
AC08	0.078−20	0.004	0.01	linear	1/x	0.996	6.11E-01	3.54E-02	4.31E-03	5.38E-03
AC10	0.625−20	0.01	0.04	linear	1/x	0.994	6.18E-01	3.47E-02	-1.64E-01	6.27E-02

## Sheet: Table S9
Table S9: Intra-day accuracy and precision (n = 5) over three days using the FIA-MS/MS method.
Compound	Day	LLOQ			LQC			MQC			HQC
		Nominal concentration (μmol/L)	Accuracy (%)	CV (%)	Nominal concentration (μmol/L)	Accuracy (%)	CV (%)	Nominal concentration (μmol/L)	Accuracy (%)	CV (%)	Nominal concentration (μmol/L)	Accuracy (%)	CV (%)
HGA	1	0.117	118.7	10.9	0.352	85.9	9.3	12	93.9	3.4	22.5	91.2	2.3
	2		114.8	9.6		93.6	11		107.7	7		112.0	6.6
	3		129.6	15.6		96.0	4.2		98.9	6.2		100.6	8.3
MCPA-carnitine	1	0.063	94.8	17.4	0.188	90.1	9.2	6.4	94.8	1.9	12	90.8	1.8
	2		115.3	22.4		95.5	8.9		101.2	6.8		100.4	7.6
	3		109.9	16.6		98.6	3.4		101.3	4		99.8	8.1
AC02	1	0.078	101.7	2.9	0.234	95.5	2.9	16	96.9	1.1	30	92.5	1.4
	2		90.1	11.5		87.3	11.6		101.3	7.1		101.3	7.3
	3		79.8	7.9		76.0	8		101.8	3.8		101.8	7.3
AC03	1	0.039	107.8	5	0.117	96.3	5.2	8	95.5	1.5	15	91.4	1.8
	2		86.2	11.6		84.1	14		100.7	7		100.8	7.3
	3		85.2	9.7		81.9	7.6		101.9	4		101.6	7.1
AC04	1	0.078	105.4	9.1	0.234	92.6	9.2	16	95.4	1.3	30	90.3	1.5
	2		77.4	13.3		76.7	11.5		101.6	7.1		101.0	7.2
	3		96.3	12.3		87.4	5.5		101.3	4		101.5	8
AC05	1	0.098	101.5	5	0.293	91.5	7.2	20	90.9	1.3	37.5	87.0	1.6
	2		99.6	17.1		88.7	11.8		98.1	7.4		97.5	8.2
	3		87.3	10.6		78.7	6.9		98.5	4.4		98.5	9
AC06	1	0.031	118.0	20.5	0.094	94.8	15.6	6.4	96.1	1.9	12	90.7	2
	2		101.1	24.1		85.0	13.9		104.0	7.7		101.2	8
	3		120.9	34.7		85.6	8.3		104.7	4.5		101.2	8
AC08	1	0.078	121.2	16.1	0.234	92.2	14	8	91.8	3.5	15	88.9	2.5
	2		120.8	14.5		97.3	8.9		101.1	8.6		100.7	9.5
	3		138.2	18.9		103.3	12.3		102.6	5.1		101.0	10.1
AC10	1	0.625	144.1	4.6	1.875	98.5	8.1	8	95.0	6.8	15	88.2	2.7
	2		135.7	6.8		103.0	6		109.0	9.3		101.6	10.3
	3		131.2	4.1		108.0	5		103.6	5.4		103.7	11.4

[truncated: 8 more sheets: Table S10, Table S11, Table S12, Table S13, Table S14, Table S15, Table S16, Table S17]
